# Supplementary material for: N-[4-(N,N,N-Trimethylammonium)Benzyl]Chitosan Chloride as a Gene Carrier: The Influence of Polyplex Composition and Cell Type
Source: Materials (Basel). 2021 May 10;14(9):2467. doi: 10.3390/ma14092467 (PMC8126137; doi:10.3390/ma14092467)
Supplement: Supplementary file 1 [file materials-14-02467-s001.zip]

Archive with 1 entries (1 files):
- materials-1190575-supplementary.pdf
